# Supplementary material for: Serum 3-Nitrotyrosine in the Cardiovascular Disease of Patients with Systemic Lupus Erythematosus
Source: Antioxidants (Basel). 2025 Jun 16;14(6):739. doi: 10.3390/antiox14060739 (PMC12189452; doi:10.3390/antiox14060739)
Supplement: Supplementary file 1 [file antioxidants-14-00739-s001.zip]

Archive with 1 entries (1 files):
- antioxidants-3589274-supplementary.pdf
